# Supplementary material for: Radiocaesium transfer and radiation exposure of frogs in Fukushima Prefecture
Source: Sci Rep. 2018 Jul 13;8:10662. doi: 10.1038/s41598-018-28866-0 (PMC6045648; doi:10.1038/s41598-018-28866-0)
Supplement: Supplementary file 1 — Supplementary Information [file 41598_2018_28866_MOESM1_ESM.xlsx]

## Sheet: Readme
Supplementary data
Keiko Tagamia, Shigeo Uchidaa, Michael D. Woodb, Nicholas A. Beresfordb.c+
aNational Institute of Radiological Sciences, National Institutes for Quantum and Radiological Science and Technology, Anagawa 4-9-1, Inage-ku, Chiba 263-8555, Japan
bSchool of Environment & Life Sciences, University of Salford, Manchester M4 4WT, UK
cNERC Centre for Ecology & Hydrology, Lancaster Environment Center, Library Av., Bailrigg, Lancaster LA14AP, UK
+Corresponding author: nab@ceh.ac.uk
Title: Radiocaesium transfer and radiation exposure of frogs in Fukushima Prefecture
Submitted to: Nature Scientific Reports
Activity concentration data collated from:
Ministry of the Environment (MOE) 2017. Radioactive Material Monitoring in the Water Environment in and around Fukushima Prefecture (Aquatic Organisms). http://www.env.go.jp/en/water/rmms/result_ao17-part.html (Last accessed 17/07/2017).
Concentration ratio values were calculated by the authors

## Sheet: Adult
River/Lake	Sampling location	Sampling date	Days after the accident	Family	Species	English name	N	Fresh mass of sample (g)	Average fresh mass (g) of frog	Cs-134, Bq/kg fresh mass	Cs-137, Bq/kg fresh mass	Water collection date	Water Cs-137, Bq/L	CR	Notes
Abukuma River System	A-2	2012-06-20	467	－	Hyla japonica, Rana rugosa, Rana porosa porosa	3 frog species	54	280	5.18519	120	170		No data
Abukuma River System	A-2	2012-08-08	516	－	Hyla japonica, Rana rugosa, Rana porosa porosa	3 frog species	18	105	5.83333	41	63		No data
Abukuma River System	A-2	2013-07-10	852	Ranidae	Rana porosa porosa	Tokyo Daruma Pond Frog	19	114.1	6.00526	16	33	2013-07-09	0.12	275
Abukuma River System	A-2	2013-08-24	897	Ranidae	Rana porosa porosa	Tokyo Daruma Pond Frog	23	117.4	5.10435	22	47	2013-08-20	0.14	335.714
Abukuma River System	A-2	2013-10-11	893	Ranidae	Rana porosa porosa	Tokyo Daruma Pond Frog	9	41.4	4.6	10	22	2013-10-08	0.036	611.111
Abukuma River System	A-2	2014-06-25	1202	Ranidae	Rana rugosa	Wrinkled Frog	3	11.6	3.86667	5.7	18	2014-06-24	0.077	233.766
Abukuma River System	A-2	2014-08-28	1266	Ranidae	Rana porosa porosa	Tokyo Daruma Pond Frog	8	31.2	3.9	18	54	2014-08-26	0.087	620.69
Abukuma River System	A-2	2014-10-23	1322	Ranidae	Rana rugosa	Wrinkled Frog	7	48.4	6.91429	5.7	15	2014-10-21	0.026	576.923
Abukuma River System	A-2	2014-12-03	1363	Ranidae	Rana rugosa	Wrinkled Frog	3	14.5	4.83333	2.9	13	2014-12-04	0.02	650
Abukuma River System	A-2	2015-06-17	1559	Ranidae	Rana rugosa, Rana porosa porosa	2 frog species	5	49	9.8	4.9	17	2015-06-18	0.064	265.625
Abukuma River System	A-2	2015-08-25	1628	Ranidae	Rana rugosa, Rana porosa porosa	2 frog species	4	15	3.75	11	41	2015-08-18	0.062	661.29
Abukuma River System	A-2	2015-10-21	1685	Ranidae	Rana rugosa	Wrinkled Frog	4	15	3.75	<3.0	11	2015-10-20	0.019	579
Abukuma River System	A-2	2015-12-02	1727	Ranidae	Rana rugosa	Wrinkled Frog	4	20	5	2.9	10	2015-12-01	0.032	312.5
Abukuma River System	A-2	2016-06-04	1912	Ranidae	Rana rugosa, Rana porosa porosa, Rana japonica	3 frog species	7	61	8.71429	2.4	13	2016-05-26	0.02	650
Abukuma River System	B-3	2012-12-06	636	Ranidae	Rana rugosa	Wrinkled Frog	12	85	7.08333	30	52	2011-12-27	0.0093	5591.4
Abukuma River System	B-3	2013-07-09	851	Ranidae	Rana rugosa	Wrinkled Frog	12	34.5	2.875	16	33	2013-07-09	0.037	891.892
Abukuma River System	B-3	2013-08-20	893	Ranidae	Rana rugosa	Wrinkled Frog	5	18.6	3.72	22	46	2013-08-20	0.034	1352.94
Abukuma River System	B-3	2013-10-08	942	Ranidae	Rana rugosa	Wrinkled Frog	6	33	5.5	13	27	2013-10-08	0.0099	2727.27
Abukuma River System	B-3	2014-06-27	1204	Ranidae	Rana catesbeiana	American Bullfrog	1	123.4	123.4	2.4	8.4	2014-06-24	0.015	560
Abukuma River System	B-3	2014-06-27	1204	Ranidae	Rana rugosa	Wrinkled Frog	12	43.4	3.61667	5.9	17	2014-06-24	0.015	1133.33
Abukuma River System	B-3	2014-08-29	1267	Ranidae	Rana catesbeiana	American Bullfrog	2	30.1	15.05	13	34	2014-08-26	0.049	693.878
Abukuma River System	B-3	2014-08-29	1267	Ranidae	Rana rugosa	Wrinkled Frog	4	23.1	5.775	7.7	21	2014-08-26	0.049	428.571
Abukuma River System	B-3	2014-12-02	1362	Ranidae	Rana catesbeiana	American Bullfrog	1	29.2	29.2	3.9	8.5	2014-12-04	0.014	607.143
Abukuma River System	B-3	2016-06-04	1912	Ranidae	Rana catesbeiana	American Bullfrog	2	540	270	1.2	6.6	2016-05-26	0.082	80.4878
Uda River	C-6	2013-07-14	1912	Ranidae	Rana japonica	Japanese Brown Frog	20	31.1	1.555	3.3	8.4	2013-07-10	0.048	175
Uda River	C-6	2013-07-14	1912	Hylidae	Hyla japonica	Japanese Tree Frog	42	20.7	0.492857	4.5	11	2013-07-10	0.048	229.167
Uda River	C-6	2013-08-25	898	Ranidae	Rana ornativentris	Montane Brown Frog	16	54.6	3.4125	11	22	2013-08-21	0.037	594.595
Uda River	C-6	2013-10-12	946	Ranidae	Rana japonica	Japanese Brown Frog	4	32.1	8.025	5.7	12	2013-10-09	0.025	480
Uda River	C-5 C-6	2014-06-28	1205	－	－	Frog unknown	13	54.6	4.2	44	130	2014-06-25	0.044	2954.55	average of C-5 and C-6
Uda River	C-6	2014-10-30	1329	Ranidae	Rana rugosa	Wrinkled Frog	2	18.6	9.3	<2.2	8.7	2014-10-22	0.045	193
Uda River	C-6	2015-06-18	1560	－	Buergeria buergeri, Rana porosa porosa	2 frog species	2	10	5	9.3	25	2015-06-20	0.026	961.538
Uda River	C-6	2015-12-03	1728	Ranidae	Rana ornativentris	Montane Brown Frog	1	24	24	45	220	2015-12-02	0.006	36666.7
Mano River	D-4a D-4b	2014-07-04	1211	Ranidae	Rana rugosa	Wrinkled Frog	1	17.4	17.4	13	37	2014-07-04	0.12	308.333	Average of D-4a and D-4b
Mano River	D-4a D-4b	2014-08-30	1268	Ranidae	Rana catesbeiana	American Bullfrog	1	29.7	29.7	32	81	2014-09-03	0.0695	1165.47	Average of D-4a and D-4b
Mano River	D-4b	2016-06-01	1909	Rhacophoridae	Buergeria buergeri	Kajika Frog	2	16	8	74	370	2016-05-31	0.024	15416.7
Niida River	E-2a E-2b	2014-10-24	1323	Ranidae	Rana rugosa	Wrinkled Frog	5	11.9	2.38	10	33	2014-10-24	0.153	215.686	Average of E-1, E-2a and E-2b
Ota River	F-1	2014-07-01	1208	Ranidae	Rana rugosa	Wrinkled Frog	2	13.1	6.55	79	190	2014-07-08	0.34	558.824
Ota River	F-1	2015-06-19	1561	Ranidae	Rana catesbeiana	American Bullfrog	1	160	160	71	290	2015-06-16	0.19	1526.32
Hayama Lake	G-4	2015-10-25	1689	Ranidae	Rana ornativentris	Montane Brown Frog	1	36	36	160	670	2015-10-26	0.087	7701.15	Average of Surface water at G-3 and G-5
Akimoto Lake	F-1 F-2 F-3	2012-08-20	528	Ranidae	Rana ornativentris, Rana rugosa	2 frog species	4	50	12.5	28	43	2012-08-20	0.032	1343.75	Surface water at F-3
Akimoto Lake	H-1 H-2 H-3	2013-07-12	528	－	Rhacophorus arboreus, Rhacophorus schlegelii, Rana ornativentris, Rana rugosa, Bufo japonicus formosus	5 frog species	6	47	7.83333	18	37	2013-07-12	0.0175	2114.29	Average of Surface water at H-1 and H-3
Akimoto Lake	H-1 H-2 H-3	2013-08-22	895	Bufonidae	Bufo japonicus formosus	Eastern-Japanese Common Toad	1	87.3	87.3	11	21	2013-08-22	0.027	777.778	Average of Surface water at H-1 and H-3
Akimoto Lake	H-1 H-2 H-3	2013-10-09	943	Ranidae	Rana ornativentris	Montane Brown Frog	5	61.1	12.22	17	41	2013-10-09	0.02	2050	Average of Surface water at H-1 and H-3
Akimoto Lake	H-1 H-2 H-3 H-4	2014-10-21	1320	Ranidae	Rana rugosa	Wrinkled Frog	5	26.3	5.26	3.2	12	2014-10-21	0.032	375	Average of Surface water at H-1 and H-3
Akimoto Lake	H-1 H-2 H-3 H-4	2014-12-03	1363	Ranidae	Rana ornativentris	Montane Brown Frog	8	99.4	12.425	7.7	27	2014-12-04	0.0225	1200	Average of Surface water at H-1 and H-3
Akimoto Lake	H-4	2015-06-16	1558	Ranidae	Rana rugosa, Rana porosa porosa	2 frog species	8	55	6.875	3.4	12	2015-06-16	0.0165	727.273	Average of Surface water at H-1 and H-3
Akimoto Lake	H-4	2015-10-19	1683	Ranidae	Rana rugosa, Rana ornativentris	2 frog species	5	74	14.8	4.1	15	2015-10-21	0.0134	1119.4	Average of Surface water at H-1 and H-3
Akimoto Lake	H-4	2015-12-01	1726	Ranidae	Rana ornativentris	Montane Brown Frog	6	140	23.3333	9.7	42	2015-12-01	0.018	2333.33	Average of Surface water at H-1 and H-3
Akimoto Lake	H-3	2016-06-06	1914	－	Buergeria buergeri, Rana japonica	2 frog species	6	65	10.8333	5.2	36	2016-06-06	0.0106	3396.23	Average of Surface water at H-1 and H-3
Akimoto Lake	H-4	2016-06-06	1914	Ranidae	Rana ornativentris	Montane Brown Frog	5	120	24	10	52	2016-06-06	0.011	4727.27	Average of Surface water at H-1 and H-3
Inawashiro Lake	H-1	2012-08-21	529	Ranidae	Rana porosa porosa	Tokyo Daruma Pond Frog	10	110	11	27	41		No data
Inawashiro Lake	J-1	2013-07-11	853	Ranidae	Rana rugosa	Wrinkled Frog	32	94.2	2.94375	1.1	1.7	2013-07-11	0.0365	46.5753	Average of surface and bottom water at J-1
Inawashiro Lake	J-3	2013-08-21	853	Ranidae	Rana rugosa	Wrinkled Frog	5	35	7	2	4.4	2013-08-21	0.0565	77.8761	Average of surface and bottom water at J-1
Inawashiro Lake	J-1	2013-10-10	944	Ranidae	Rana rugosa	Wrinkled Frog	14	90.4	6.45714	1.8	3.9	2013-10-10	0.023	169.565	Average of surface and bottom water at J-1
Inawashiro Lake	J-1	2013-12-04	999	Ranidae	－	Frog unknown	13	79.2	6.09231	12	26	2013-12-04	0.026	1000	Average of surface and bottom water at J-1
Inawashiro Lake	J-1	2014-06-26	1203	Ranidae	Rana rugosa	Wrinkled Frog	21	171	8.14286	0.94	2.2	2014-06-26	0.017	129.412	Average of surface and bottom water at J-1
Inawashiro Lake	J-1	2014-06-26	1203	Ranidae	Rana porosa porosa	Tokyo Daruma Pond Frog	12	118	9.83333	0.75	2.1	2014-06-26	0.017	123.529	Average of surface and bottom water at J-1
Inawashiro Lake	J-1	2014-08-27	1265	Ranidae	Rana porosa porosa	Tokyo Daruma Pond Frog	4	72.1	18.025	<0.78	1.9	2014-08-27	0.013	146.154	Average of surface and bottom water at J-1
Inawashiro Lake	J-1	2014-10-22	1321	Ranidae	Rana rugosa	Wrinkled Frog	27	102.6	3.8	<0.64	1.2	2014-10-22	0.014	85.7143	Average of surface and bottom water at J-1
Inawashiro Lake	J-1	2014-12-02	1362	Ranidae	Rana rugosa	Wrinkled Frog	14	61.7	4.40714	<1.1	1.5	2014-12-04	0.016	93.75	Average of surface and bottom water at J-1
Inawashiro Lake	J-1	2015-06-17	1559	Ranidae	Rana rugosa, Rana porosa porosa	2 frog species	9	74	8.22222	<0.9	1.7	2015-06-17	0.013	130.769	Average of surface and bottom water at J-1
Inawashiro Lake	J-1	2015-08-26	1629	－	－	Frog unknown	14	120	8.57143	<0.73	0.7	2015-08-27	0.012	58.3333	Average of surface and bottom water at J-1
Inawashiro Lake	J-1	2015-10-20	1684	Ranidae	Rana rugosa	Wrinkled Frog	5	46	9.2	<2.0	2	2015-10-20	0.01045	191.388	Average of surface and bottom water at J-1
Inawashiro Lake	J-1	2015-12-02	1727	Ranidae	Rana rugosa	Wrinkled Frog	6	49	8.16667	<2.2	<2.1	2015-12-02	0.0115	<183	Average of surface and bottom water at J-1, for frog the less than value was used for CR estimation
Inawashiro Lake	J-1	2016-06-05	1913	Ranidae	Rana rugosa, Rana porosa porosa	2 frog species	12	110	9.16667	0.64	2.8	2016-06-05	0.01	280	Average of surface and bottom water at J-1

## Sheet: Tadpole
River/Lake	Sampling location	Sampling date	Days after the accident	Family	Species	English name	N	Fresh mass (g) of sample	Average fresh mass (g) of tadpole	Cs-134, Bq/kg fresh mass	Cs-137, Bq/kg fresh mass	Water collection date	Water Cs-137, Bq/L	CR	Notes
Abukuma River System	A-2	2012-06-20	467	－	－	Frog tadpole	113	150	1.32743	130	190		No data
Abukuma River System	A-2	2012-10-29	598	－	－	Frog tadpole	21	12	0.571429	270	450	2012-10-23	0.067	6716.42
Abukuma River System	A-2	2012-12-05	635	－	－	Frog tadpole	20	15	0.75	48	92	2012-12-03	0.02	4600
Abukuma River System	A-2	2013-07-10	852	－	－	Frog tadpole	156	151.5	0.971154	110	220	2013-07-09	0.12	1833.33
Abukuma River System	A-2	2013-08-24	897	－	－	Frog tadpole	27	22.5	0.833333	99	200	2013-08-20	0.14	1428.57
Abukuma River System	A-2	2013-10-11	893	－	－	Frog tadpole	47	36.2	0.770213	88	190	2013-10-08	0.036	5277.78
Abukuma River System	A-2	2013-12-06	1001	－	－	Frog tadpole	21	15.2	0.72381	100	230	2013-12-03	0.057	4035.09
Abukuma River System	A-2	2014-06-25	1202	－	－	Frog tadpole	50	75.6	1.512	74	200	2014-06-24	0.077	2597.4
Abukuma River System	A-2	2014-08-28	1266	－	－	Frog tadpole	35	21.4	0.611429	67	190	2014-08-26	0.087	2183.91
Abukuma River System	A-2	2014-10-23	1322	－	－	Frog tadpole	20	15.58	0.779	46	120	2014-10-21	0.026	4615.38
Abukuma River System	A-2	2015-06-17	1559	－	－	Frog tadpole	30	33	1.1	32	120	2015-06-18	0.064	1875
Abukuma River System	A-2	2015-12-02	1727	－	－	Frog tadpole	14	11	0.785714	<5.3	19	2015-12-01	0.032	593.75
Abukuma River System	A-2	2016-06-04	1912	－	－	Frog tadpole	24	20	0.833333	27	150	2016-05-26	0.02	7500
Abukuma River System	B-3	2012-08-07	515	－	－	Frog tadpole	34	26	0.764706	300	450		No data
Abukuma River System	B-3	2012-11-01	601	－	－	Frog tadpole	38	22	0.578947	180	290		0.02715	10681.4	Average of data collected on Oct. 23 and Dec. 3.
Abukuma River System	B-3	2013-07-09	851	－	－	Frog tadpole	7	10.8	1.54286	180	370	2013-07-09	0.037	10000
Abukuma River System	B-3	2013-08-20	893	－	－	Frog tadpole	21	16.5	0.785714	96	200	2013-08-20	0.034	5882.35
Abukuma River System	B-3	2013-10-08	942	－	－	Frog tadpole	112	56.7	0.50625	92	210	2013-10-08	0.0099	21212.1
Abukuma River System	B-3	2014-06-27	1204	－	－	Frog tadpole	23	37	1.6087	64	190	2014-06-24	0.015	12666.7
Abukuma River System	B-3	2014-08-29	1267	－	－	Frog tadpole	42	28.4	0.67619	68	200	2014-08-26	0.049	4081.63
Abukuma River System	B-3	2014-11-01	1331	－	－	Frog tadpole	22	15.4	0.7	43	120		0.0155	7741.94	Average of data collected on Oct. 21 and Dec. 4
Abukuma River System	B-3	2014-12-02	1362	－	－	Frog tadpole	32	25.6	0.8	24	75	2014-12-04	0.014	5357.14
Abukuma River System	B-3	2015-06-18	1560	Ranidae	Rana catesbeiana	American Bullfrog	3	37	12.3333	57	210	2015-06-18	0.022	9545.45
Abukuma River System	B-3	2015-06-18	1560	Ranidae	Rana catesbeiana	American Bullfrog	3	31	10.3333	28	110	2015-06-18	0.022	5000
Abukuma River System	B-3	2015-08-25	1628	－	－	Frog tadpole	24	11	0.458333	23	88	2015-08-18	0.02	4400
Abukuma River System	B-3	2016-06-04	1912	－	－	Frog tadpole	10	30	3	9.1	41	2016-05-26	0.082	500
Mano River	D-4a D-4b	2012-10-24	593	－	－	Frog tadpole	20	13	0.65	430	680	2012-10-24	0.078	8717.95	Average of D-4a and D-4b
Mano River	D-4a D-4b	2012-12-13	1912	－	－	Frog tadpole	8	8.5	1.0625	310	480	2012-12-05	0.083	5783.13	Average of D-4a and D-4b
Mano River	D-1 D-2	2013-07-16	1912	Ranidae	Rana catesbeiana	American Bullfrog	5	71.5	14.3	140	280	2013-07-11	0.0435	6436.78	Average of D-1 and D-2
Mano River	D-4a D-4b	2013-07-13	855	－	－	Frog tadpole	25	8.7	0.348	370	730	2013-07-11	0.065	11230.8	Average of D-4a and D-4b
Mano River	D-4a D-4b	2013-08-28	901	Ranidae	Rana catesbeiana	American Bullfrog	8	11.4	1.425	180	390	2013-08-22	0.092	4239.13	Average of D-4a and D-4b
Mano River	D-4a D-4b	2013-10-29	963	－	－	Frog tadpole	7	10.5	1.5	140	320	2013-10-10	0.07875	4063.49	Average of D-4a and D-4b
Mano River	D-4a D-4b	2013-12-11	1006	Ranidae	Rana catesbeiana	American Bullfrog	10	31.6	3.16	190	420	2013-12-09	0.084	5000	Average of D-4a and D-4b
Mano River	D-4a D-4b	2014-07-04	1211	－	－	Frog tadpole	2	28.1	14.05	250	700	2014-07-04	0.12	5833.33	Average of D-4a and D-4b
Niida River	E-1 E-2a E-2b	2012-10-31	600	－	－	Frog tadpole	15	94	6.26667	630	990	2012-10-25	0.166667	5940	Average of E-1, E-2a and E-2b
Niida River	E-1 E-2a E-2b	2013-08-26	899	Ranidae	Rana catesbeiana	American Bullfrog	22	128	5.81818	1300	2800	2013-08-23	0.24	11666.7	Average of E-1, E-2a and E-2b
Niida River	E-1 E-2a E-2b	2013-10-14	948	Ranidae	Rana catesbeiana	American Bullfrog	5	42.3	8.46	500	1100	2013-10-11	0.16	6875	Average of E-1, E-2a and E-2b
Niida River	E-2a E-2b	2014-07-03	1210	Ranidae	Rana catesbeiana	American Bullfrog	14	134	9.57143	390	1100	2014-07-05	0.436667	2519.08	Average of E-1, E-2a and E-2b
Niida River	E-2a E-2b	2014-08-31	1269	Ranidae	Rana catesbeiana	American Bullfrog	3	47.7	15.9	480	1400	2014-09-02	0.523333	2675.16	Average of E-1, E-2a and E-2b
Niida River	E-2b	2015-08-22	1625	－	－	Frog tadpole	24	170	7.08333	220	850	2015-08-22	0.106667	7968.75	Average of E-1, E-2a and E-2b
Niida River	E-2b	2015-10-25	1689	－	－	Frog tadpole	5	11	2.2	42	160	2015-10-24	0.0326667	4897.96	Average of E-1, E-2a and E-2b
Ota River	F-1	2015-06-19	1561	－	－	Frog tadpole	28	7.7	0.275	98	390	2015-06-16	0.19	2052.63
Ota River	F-3	2016-05-30	1907	Ranidae	Rana catesbeiana	American Bullfrog	4	49	12.25	140	700	2016-05-30	0.13	5384.62
Akimoto Lake	F-1 F-2 F-3	2012-06-04	451	Ranidae	Rana ornativentris	Montane brown frog	Many	750		220	320	2012-06-04	0.017	18823.5	Surface water at F-3
Akimoto Lake	F-1 F-2 F-3	2012-08-20	528	Rhacophoridae	Buergeria buergeri	Kajika frog	293	120	0.409556	55	81	2012-08-20	0.032	2531.25	Surface water at F-3
Akimoto Lake	H-1 H2 H-3	2013-08-22	895	－	－	Frog tadpole	42	32.8	0.780952	110	230	2013-08-22	0.027	8518.52	Average of Surface water at H-1 and H-3
Akimoto Lake	H-1 H-2 H-3 H-4	2014-06-24	1201	－	－	Frog tadpole	4	7.1	1.775	5.7	13	2014-06-24	0.0225	577.778	Average of Surface water at H-1 and H-3
Akimoto Lake	H-1 H-2 H-3 H-4	2014-06-24	1201	－	－	Frog tadpole	135	21	0.155556	62	170	2014-06-24	0.0225	7555.56	Average of Surface water at H-1 and H-3
Akimoto Lake	H-1 H-2 H-3 H-4	2014-08-26	1264	－	－	Frog tadpole	9	10.6	1.17778	13	33	2014-06-24	0.019	1736.84	Average of Surface water at H-1 and H-3
Akimoto Lake	H-4	2015-06-16	1558	－	－	Frog tadpole	77	11	0.142857	31	120	2015-06-16	0.0165	7272.73	Average of Surface water at H-1 and H-3
Akimoto Lake	H-4	2015-08-27	1630	－	－	Frog tadpole	9	8.6	0.955556	7.6	26	2015-08-27	0.0205	1268.29	Average of Surface water at H-1 and H-3
Akimoto Lake	H-4	2016-06-06	1914	－	－	Frog tadpole	22	6.5	0.295455	29	230	2016-06-06	0.01105	20814.5	Average of Surface water at H-1 and H-3
Inawashiro Lake	J-1	2012-10-22	591	－	－	Frog tadpole	35	42	1.2	17	26	2012-10-22	0.029	896.552	Average of surface and bottom water at J-1
Inawashiro Lake	J-1	2012-12-07	637	－	－	Frog tadpole	14	18	1.28571	<2.9	<2.4	2012-12-07	0.038	<63	Average of surface and bottom water at J-1, for tadpole the less than value was used for CR estimation
Inawashiro Lake	J-1	2013-07-11	853	－	－	Frog tadpole	182	85.7	0.470879	39	81	2013-07-11	0.0365	2219.18	Average of surface and bottom water at J-1
Inawashiro Lake	J-1	2013-10-10	944	－	－	Frog tadpole	71	45.8	0.64507	9.9	20	2013-10-10	0.023	869.565	Average of surface and bottom water at J-1
Inawashiro Lake	J-1	2014-06-26	1203	－	－	Frog tadpole	490	111	0.226531	13	34	2014-06-26	0.017	2000	Average of surface and bottom water at J-1
Inawashiro Lake	J-1	2014-08-27	1265	－	－	Frog tadpole	106	47	0.443396	10	29	2014-08-27	0.013	2230.77	Average of surface and bottom water at J-1
Inawashiro Lake	J-1	2014-10-22	1321	－	－	Frog tadpole	23.7	27	1.13924	2.7	6.8	2014-10-22	0.014	485.714	Average of surface and bottom water at J-1
Inawashiro Lake	J-1	2014-12-02	1362	－	－	Frog tadpole	10	15.8	1.58	<2.6	2.2	2014-12-04	0.016	137.5	Average of surface and bottom water at J-1
Inawashiro Lake	J-1	2015-06-17	1559	－	－	Frog tadpole	10	22	2.2	4.1	15	2015-06-17	0.013	1153.85	Average of surface and bottom water at J-1

## Sheet: Sediment
River/Lake	Sampling location	Sampling date	Days after March 11, 2011	pH	Cs-134, Bq/kg dry mass	Cs-137, Bq/kg dry mass
Abukuma River System	A-2	2011-12-27	291	7.1	650	870
Abukuma River System	A-2	2012-10-23	592	7.2	280	470
Abukuma River System	A-2	2012-12-03	633	7	590	1100
Abukuma River System	A-2	2013-07-09	851	6.9	320	720
Abukuma River System	A-2	2013-08-20	893	7	520	1100
Abukuma River System	A-2	2013-10-08	942	7	380	810
Abukuma River System	A-2	2013-12-03	998	7.3	95	220
Abukuma River System	A-2	2014-06-24	1201	6.6	83	220
Abukuma River System	A-2	2014-08-26	1264	6.9	230	700
Abukuma River System	A-2	2014-10-21	1320	7.1	43	160
Abukuma River System	A-2	2014-12-04	1364	7	29	110
Abukuma River System	A-2	2015-06-18	1560	6.9	50	190
Abukuma River System	A-2	2015-08-18	1621	6.9	95	370
Abukuma River System	A-2	2015-10-20	1684	7	28	120
Abukuma River System	A-2	2015-12-01	1726	6.7	34	200
Abukuma River System	A-2	2016-05-26	1903	7.1	53	290
Abukuma River System	B-3	2011-12-27	291	6.8	98	140
Abukuma River System	B-3	2012-10-23	592	7	85	140
Abukuma River System	B-3	2012-12-03	633	7.2	78	130
Abukuma River System	B-3	2013-07-09	851	6.9	52	110
Abukuma River System	B-3	2013-08-20	893	7.3	120	270
Abukuma River System	B-3	2013-10-08	942	6.9	74	190
Abukuma River System	B-3	2013-12-03	998	7.5	120	280
Abukuma River System	B-3	2014-06-24	1201	6.7	37	120
Abukuma River System	B-3	2014-08-26	1264	7.3	66	180
Abukuma River System	B-3	2014-10-21	1320	7.2	40	120
Abukuma River System	B-3	2014-12-04	1364	7.2	90	310
Abukuma River System	B-3	2015-06-18	1560	6.9	20	74
Abukuma River System	B-3	2015-08-18	1621	7.1	21	91
Abukuma River System	B-3	2015-10-20	1684	7	28	140
Abukuma River System	B-3	2015-12-01	1726	7	38	160
Abukuma River System	B-3	2016-05-26	1903	7.2	41	200
Uda River	C-6	2012-11-08	608	7.2	380	690
Uda River	C-6	2012-12-04	634	7.2	420	730
Uda River	C-6	2013-07-10	852	7.2	67	130
Uda River	C-6	2013-08-21	894	7.4	31	76
Uda River	C-6	2013-10-09	943	7.4	250	540
Uda River	C-6	2013-12-04	999	7.2	190	440
Uda River	C-6	2014-06-25	1202	7.4	180	480
Uda River	C-6	2014-09-04	1273	7.2	100	330
Uda River	C-6	2014-10-22	1321	7.2	170	510
Uda River	C-6	2014-12-05	1365	7.1	100	340
Uda River	C-6	2015-06-20	1562	7.3	120	450
Uda River	C-6	2015-08-19	1622	7.2	63	230
Uda River	C-6	2015-10-21	1685	7.5	54	260
Uda River	C-6	2015-12-02	1727	7.1	52	260
Uda River	C-6	2016-05-25	1902	7.4	33	210
Oota River	F-1	2012-10-26	595	6.9	2800	4700
Oota River	F-1	2012-12-07	637	6.7	5600	10000
Oota River	F-1	2013-07-13	855	7.4	1400	2900
Oota River	F-1	2013-08-24	897	7	4500	10000
Oota River	F-1	2013-10-12	946	6.7	16000	37000
Oota River	F-1	2013-12-13	1008	6.9	2300	5600
Oota River	F-1	2014-07-08	1215	6.7	2300	6500
Oota River	F-1	2014-09-01	1270	6.6	3400	10000
Oota River	F-1	2014-10-25	1324	6.7	2700	8400
Oota River	F-1	2014-12-03	1363	7	1600	5500
Oota River	F-1	2015-06-16	1558	6.8	2600	10000
Oota River	F-1	2015-08-21	1624	6.8	1400	5600
Oota River	F-1	2015-10-24	1688	7.4	460	2100
Oota River	F-1	2015-12-05	1730	6.8	480	2100
Oota River	F-1	2016-05-30	1907	7	400	2200
Mano River	D-4a	2012-10-24	593	7.2	790	1300
Mano River	D-4a	2012-12-05	635	7.2	810	1400
Mano River	D-4a	2013-07-11	853	7.3	640	1300
Mano River	D-4a	2013-08-22	895	7.3	530	1200
Mano River	D-4a	2013-10-10	944	6.9	810	1900
Mano River	D-4a	2013-12-09	1004	7.3	460	1200
Mano River	D-4a	2014-07-04	1211	7.1	270	890
Mano River	D-4a	2014-09-03	1272	7.1	450	1300
Mano River	D-4a	2014-10-23	1322	7.2	400	1200
Mano River	D-4a	2014-12-06	1366	7.2	310	1000
Mano River	D-4a	2015-06-19	1561	7.3	270	1100
Mano River	D-4a	2015-08-20	1623	7	240	980
Mano River	D-4a	2015-10-23	1687	7.5	110	440
Mano River	D-4a	2015-12-04	1729	7.1	64	320
Mano River	D-4a	2016-05-31	1908	7.4	72	380
Niida River	E-2a	2012-10-25	594	7.1	8400	14000
Niida River	E-2a	2012-12-06	636	7.1	3500	6000
Niida River	E-2a	2013-07-12	854	7.3	2400	5100
Niida River	E-2a	2013-08-23	896	7.1	3200	6900
Niida River	E-2a	2013-10-11	945	6.7	4000	9000
Niida River	E-2a	2013-12-12	1007	6.8	5600	13000
Niida River	E-2a	2014-07-05	1212	7.1	3500	10000
Niida River	E-2a	2014-09-02	1271	6.5	2000	5600
Niida River	E-2a	2014-10-24	1323	7.1	3700	12000
Niida River	E-2a	2014-12-02	1362	7	1300	4200
Niida River	E-2a	2015-06-17	1559	6.8	2600	10000
Niida River	E-2a	2015-08-22	1625	6.9	2000	8000
Niida River	E-2a	2015-10-22	1686	6.5	680	2900
Niida River	E-2a	2015-12-03	1728	6.8	1400	6100
Niida River	E-2a	2016-05-27	1904	7	160	840
Hayama Lake	G-4	2012-10-25	594	7.2	2100	3500
Hayama Lake	G-4	2012-12-10	640	7.1	2000	3400
Hayama Lake	G-4	2013-07-16	858	7.3	1500	3100
Hayama Lake	G-4	2013-08-27	900	7.2	2000	4200
Hayama Lake	G-4	2013-10-15	949	7.2	1500	3400
Hayama Lake	G-4	2013-12-09	1004	7.4	1300	3100
Hayama Lake	G-4	2014-06-30	1207	7.1	1000	2900
Hayama Lake	G-4	2014-09-04	1273	7.2	1600	4600
Hayama Lake	G-4	2014-10-27	1326	7	1100	3200
Hayama Lake	G-4	2014-12-07	1367	7	390	1300
Hayama Lake	G-4	2015-06-24	1566	6.8	510	2000
Hayama Lake	G-4	2015-08-24	1627	6.7	480	1900
Hayama Lake	G-4	2015-10-26	1690	7.3	280	1100
Hayama Lake	G-4	2015-12-07	1732	6.6	250	1100
Hayama Lake	G-4	2016-05-31	1908	7.4	370	2000
Akimoto Lake	H-4	2012-10-23	592	6.7	450	760
Akimoto Lake	H-4	2012-12-04	634	6.6	77	150
Akimoto Lake	H-4	2013-07-12	854	6.8	380	830
Akimoto Lake	H-4	2013-08-22	895	6.6	240	550
Akimoto Lake	H-4	2013-10-09	943	6.7	220	560
Akimoto Lake	H-4	2013-12-03	998	6.8	550	1300
Akimoto Lake	H-4	2014-06-24	1201	6.4	170	550
Akimoto Lake	H-4	2014-08-26	1264	6.6	170	480
Akimoto Lake	H-4	2014-10-21	1320	6.8	150	490
Akimoto Lake	H-4	2014-12-04	1364	6.6	290	900
Akimoto Lake	H-4	2015-06-16	1558	6.6	280	990
Akimoto Lake	H-4	2015-08-27	1630	6.4	91	410
Akimoto Lake	H-4	2015-10-21	1685	6.5	220	960
Akimoto Lake	H-4	2015-12-01	1726	6.8	400	1700
Akimoto Lake	H-4	2016-06-06	1914	6.9	370	2000
Inawashiro Lake	J-1	2012-10-22	591	6.6	69	110
Inawashiro Lake	J-1	2012-12-07	637	6.6	66	100
Inawashiro Lake	J-1	2013-07-11	853	6.6	56	130
Inawashiro Lake	J-1	2013-08-21	894	7.2	68	150
Inawashiro Lake	J-1	2013-10-10	944	6.8	59	150
Inawashiro Lake	J-1	2013-12-04	999	6.8	51	140
Inawashiro Lake	J-1	2014-06-26	1203	7	57	210
Inawashiro Lake	J-1	2014-08-27	1265	7	62	230
Inawashiro Lake	J-1	2014-10-22	1321	7.2	71	260
Inawashiro Lake	J-1	2014-12-04	1364	6.9	57	240
Inawashiro Lake	J-1	2015-06-17	1559	6.9	53	230
Inawashiro Lake	J-1	2015-08-27	1630	6.4	46	200
Inawashiro Lake	J-1	2015-10-20	1684	6.9	49	220
Inawashiro Lake	J-1	2015-12-02	1727	6.6	25	120
Inawashiro Lake	J-1	2016-06-05	1913	6.4	22	130
